# Supplementary material for: Supplementation of Medium-Chain Triglycerides Combined with Docosahexaenoic Acid Inhibits Amyloid Beta Protein Deposition by Improving Brain Glucose Metabolism in APP/PS1 Mice
Source: Nutrients. 2023 Oct 1;15(19):4244. doi: 10.3390/nu15194244 (PMC10574179; doi:10.3390/nu15194244)
Supplement: Supplementary file 1 [file nutrients-15-04244-s001.zip]

Archive with 1 entries (1 files):
- nutrients-2589700-supplementary.pdf
